# Supplementary material for: An In Vivo Platform for Rebuilding Functional Neocortical Tissue
Source: Bioengineering (Basel). 2023 Feb 16;10(2):263. doi: 10.3390/bioengineering10020263 (PMC9952056; doi:10.3390/bioengineering10020263)
Supplement: Supplementary file 1 [file bioengineering-10-00263-s001.zip]

Archive with 2 entries (2 files):
- bioengineering-2161369-SM.pdf
- bioengineering-2161369-supplementary.mp4
